# Supplementary material for: Data on the current state of problem solving and improvement during physical product development within complex (manufacturing) systems
Source: Data Brief. 2019 Mar 20;23:103851. doi: 10.1016/j.dib.2019.103851 (PMC6660614; doi:10.1016/j.dib.2019.103851)
Supplement: Multimedia component 2 [file mmc2.xlsx]

## Sheet: collection
respondent_id	Which industrial sector is Your company assignable to?		Company size.	Assessment of the complexity of your company.			Field of activity within the company. (e.g. production planning-/control, quality...)	Ihre Postition im Unternehmen. (z.B. Projektingenieur/Gruppenleiter/Meister...)	Problem solving effort caused by documentation, communication and the search for solving responsibility.	Specific problem related knowlege is predominantly decentral available within the company.	Problem related knowledge ist only accessible to persons in charge. (Concerning methodological knowledge as well as access to relevant knowledge in information systems).	The knowledge of individuals or small groups is used for the solution of complex problems, but not the knowledge of the whole organization.	Which kind of problem documentation is predominantly used in your division? (e.g. digital Quality- product change- und disruption management systems, as well as Lean methods)					The intended documentation methods do not (or under considerable effort) allow synergies across zones, departments and facility locations.	The intended documentation methods are overdimensioned for a lot of problem statements. (e.g. acquisition of an unnecessary amount of information for a problem)	The intended documentation methods are underdimensioned for a lot of problem statements and lack of information for further analyses.	The intended problem solving and documentation methods as well as IT-Tools, contribute comprehensively to organisational learning.	Availability of problem relevant knowledge in planning-, control- and quality management systems, during the product development process.	Capability to holistically detect and remedy problems, across the product development process.	Capability to use generated problem solutions preventively or anticipatory in the future. (Information reflow)	Where do you see potential of information technologies, concerning problem solving and improvement across the product development process?
	Response	Other	Response	Product complexity	Process complexity	Product- and process maturity, deriving from product variance and lot size	Open-Ended Response	Open-Ended Response	Response	Response	Response	Response	Integrated, cross-linked, intelligent systems	Native software systems	MS Office or comparable	Paper based	Verbal	Response	Response	Response	Response	Response	Response	Response	Big Data und cloud technology	Advanced analytics and methods of artificial intelligence	Internet of things and services	(Web-) Applications and mobile devices	Augmented/Virtual reality	Other (please explain)
	1: Automotive		1: SME (<500 employees and less than 50 m € annual sales)	1: Very low	1: Very low	1: Very low			1: Low	1: Agree	1: Agree	1: Agree						1: Agree	1: Agree	1: Agree	1: Agree	1: Not avaliable	1: Very low	1: Very low
	2: Automotive Supplier		2: Enterprise <500 m € annual sales	2: Low	2: Low	2: Low			2: Rather low	2: Rather agree	2: Rather agree	2: Rather agree						2: Rather agree	2: Rather agree	2: Rather agree	2: Rather agree	2: Local restrictions	2: Low	2: Low
	3: Ship building		3: Enterprise <1 b € annual sales	3: Medium	3: Medium	3: Medium			3: Rather high	3: Rather disagree	3: Rather disagree	3: Rather disagree						3: Rather disagree	3: Rather disagree	3: Rather disagree	3: Rather disagree	3: Organisational restrictions	3: High	3: High
	4: Air and Space		4: Enterprise >1 b € annual sales	4: High	4: High	4: High			4: High	4: Disagree	4: Disagree	4: Disagree						4: Disagree	4: Disagree	4: Disagree	4: Disagree	4: Available (under effort)	4: Very high	4: Very high
	5: Special machines and plant construction			5: Very high	5: Very high	5: Very high			0: Undecided	0: Undecided	0: Undecided	0: Undecided						0: Undecided	0: Undecided	0: Undecided	0: Undecided	5: Comprehensively available	0: Undecided	0: Undecided
	6: Electronics
	0: Other
R1	5		1	3	4	4	Sales	Sales engineer	3	2	3	4			3	4	5	3	3	3	2	3	0	2						N/A
R2	5		1	4	4	3	QM	QMB	3	2	3	1		2	3			3	3	3	3	4	2	2		2	3		5
R3	5		1	3	3	3	Managing director	Managing director	3	2	2	2		2	3	4	5	2	2	2	2	2	2	2		2
R4	6		2	4	3	4	R&D	Project management director		0	0	0
R5	0	Rail vehicle	4	4	3	4	Process optimization	Engineer	4	1	2	1		2				3	2	4	3	3	2	3		2		4
R6	0	Foundry	1	4	5	4	Production planning	Production and project planning director	3	1	1	2			3	4		3	3	2	3	4	2	2						Information can only be acquired by new, dedicated employees/positions.
R7	5		1	2	1	4	Project lead	Project lead	2	1	3	2				4		2	3	4	3	4	2	1			3
R8	5		2	1	2	2	Product Management	Foreman	4	1	3	4		2				1	3	3	2	2	3	4		2
R9	5		1	4	3	3	Development	Development director	3	2	2	2		2				3	2	3	2	3	3	2			3
R10	0	Water treatment	1	4	3	2	Planning and Quality management	Technical lead	3	2	3	3			3	4		3	3	2	3	3	0	0						Solution database
R11	5		1	4	3	4				0	0	0
R12	5		1	4	4	3	Product management	Product management director	3	2	2	2		2				3	0	0	0	4	3	3						N/A
R13	5		1	3	4	4	Process engineering	Engineer	4	3	2	1		2	3			2	3	3	2
R14	5		1	4	4	3	R&D	Managing director	3	2	3	3		2				4	2	3	3
R15	5		1	5	4	5	Managing director		2	3	4	3
R16	5		1	4	5	4	Production manager	Foreman	2	3	3	1		2	3			2	4	4	2	4	3	3		2
R17	3		1	3	4	2	QM	Division manager	4	1	3	2		2	3	4	5	3	3	3	3	2	2	2	1		3	4
R18	5		1	3	2	3	Sales	Division manager	3	1	2	3		2	3			3	2	3	4
R19	0	Assembly technologies	2	4	3	3	Product Development, sales, marketing, controlling	Product manager	2	2	2	2		2	3			3	3	4	2	2	2	2		2		4	5	Worker assistant/information systems, simpler communication
R20	2		1	3	3	3	Sales	Sales engineer	3	3	3	3			3		5	2	4	1	4	2	2	1		2
R21	5		1	1	1	1	Project lead	Project lead	2	2	3	4					5	4	4	4	4	4	3	4	1
R22	5		2	5	4	4	QM	QMB	2	2	3	2		2	3			3	3	3	2	4	3	3	1			4
R23	5		3	4	4	3	R&D	Department manager	2	3	3	2		2	3	4		3	3	2	4	4	3	3	1				5
R24	5		1	3	3	4			4	2	0	2
R25	5		2	4	4	4	Sales/Project lead	Division manager		0	0	0
R26	5		3	4	4	4	Design	Engineer	2	2	3	2		2				3	3	3	2	3	3	3					5
R27	5		4	5	4	5	IT	Team leader	3	2	2	2		2				3	3	3	2	4	3	3		2
R28	3		1	3	3	3	Design	Project engineer	3	2	2	3			3			0	0	0	0
R29	3		1	3	3	3	Sales	Head of sales	3	2	3	2			3		5	0	0	2	3	4	2	2				4	5
R30	5		4	3	4	4	R&D	Development engineer	0	1	2	1			3			2	3	2	4	3	2	2						Consistent, IT-based knowledge management (Challenge: Time consumption for the documentation of acquired knowledge)
R31	6		3	5	5	5	Market Research	Manager	2	2	2	2
R32	3		2	1	2	3				0	0	0
R33	1		4	5	5	4	Automation Engineering	Student	3	2	3	1	1	2	3			3	2	4	1	4	4	4	1		3	4	5
R34	3		1	3	3	4	Project planning	Department manager	2	2	2	2	1					3	4	3	2	2	2	2				4
R35	5		4	4	4	4	Test	Test engineer	3	1	2	1
R36	6		2	4	4	5	Project management	Project manager	3	2	2	2		2	3			0	3	3	0	4	3	3	1
R37	0	Chemical and process industry	4	5	5	5	Digitization	Director	3	2	2	4
R38	6		4	4	4	4	Strategy	Managing director	3	2	3	2		2				4	2	4	3	4	3	3		2
R39	0	Assembly technologies	2	4	4	4	Strategy	Product manager	2	2	3	1		2	3			2	3	3	3
R40	0	Chemical and process industry	2	4	3	2	Production planning	Supervisor	3	3	2	1		2	3			1	2	3	4	2	2	2	1	2
R41	2		4	3	4	3	Production planning	Project engineer	3	2	1	2			3	4		1	3	3	3	3	2	2	1			4
R42	4		2	3	4	4	Sales	Managing director	2	2	3	2			3	4		3	2	3	3	3	3	3		2
R43	4		1	5	5	3	Managing director	COO	3	1	2	2			3			4	3	2	2	4	4	2	1	2	3	4	5
R44	2		4	3	4	4	Process optimization	Working Student	2	4	3	4	1	2				3	3	4	2	3	2	4	1			4
R45	5		2	4	4	3	R&D	Department manager	3	2	1	1		2				3	4	3	3	4	1	2	1			4	5
R46	5		2	4	5	4	Applicationtechnology	Welding engineer	4	1	3	2		2	3			0	0	0	0	2	0	4		2		4
				Mean									Count					Mean							Count
				3.6087	3.6087	3.54348			2.7619	1.78261	2.19565	1.95652	3	24	24	9	6	2.43243	2.56757	2.72973	2.43243	3.21875	2.28125	2.5	11	13	6	12	8

## Sheet: rank_corr
respondent_id	Availability of problem relevant knowledge in planning-, control- and quality management systems, during the product development process.	Capability to holistically detect and remedy problems, across the product development process.		The intended documentation methods do not (or under considerable effort) allow synergies across zones, departments and facility locations.	Capability to holistically detect and remedy problems, across the product development process.		The knowledge of individuals or small groups is used for the solution of complex problems, but not the knowledge of the whole organization.	Capability to holistically detect and remedy problems, across the product development process.		Capability to use generated problem solutions preventively or anticipatory in the future. (Information reflow)	Capability to holistically detect and remedy problems, across the product development process.
	Response	Response		Response	Response		Response	Response		Response	Response
	1: Not avaliable	1: Very low		1: Disagree	1: Very low		1: Agree	1: Very low		1: Very low	1: Very low
	2: Local restrictions	2: Low		2: Rather disagree	2: Low		2: Rather agree	2: Low		2: Low	2: Low
	3: Organisational restrictions	3: High		3: Rather agree	3: High		3: Rather disagree	3: High		3: High	3: High
	4: Available (under effort)	4: Very high		4: Agree	4: Very high		4: Disagree	4: Very high		4: Very high	4: Very high
	5: Consistently available	0: Undecided		0: Undecided	0: Undecided		0: Undecided	0: Undecided		0: Undecided	0: Undecided
i	x	y		x	y		x	y		x	y
1	4	2		2	0		4	0		2	0
2	2	2		2	2		1	2		2	2
3	3	2		3	2		2	2		2	2
4	4	2		2	2		1	2		3	2
5	4	2		2	2		2	2		2	2
6	2	3		3	2		2	2		1	2
7	3	3		4	3		4	3		4	3
8	4	3		2	3		2	3		2	3
9	4	3		2	0		3	0		0	0
10	2	2		2	3		2	3		3	3
11	2	2		3	3		1	3		3	3
12	2	2		2	2		2	2		2	2
13	4	3		2	2		2	2		2	2
14	4	3		3	2		3	2		1	2
15	4	3		1	3		4	3		4	3
16	3	3		2	3		2	3		3	3
17	4	3		2	3		2	3		3	3
18	4	2		2	3		2	3		3	3
19	3	2		2	3		2	3		3	3
20	4	4		0	2		2	2		2	2
21	2	2		3	2		1	2		2	2
22	4	3		2	4		1	4		4	4
23	4	3		2	2		2	2		2	2
24	2	2		0	3		2	3		3	3
25	3	2		1	3		2	3		3	3
26	3	3		4	2		1	2		2	2
27	4	4		4	2		2	2		2	2
28	3	2		2	3		2	3		3	3
29	4	1		1	4		2	4		2	4
				2	2		4	2		4	2
				2	1		1	1		2	1
				0	0		2	0		4	0
Spearman rank correlation
		0.391611			-0.148121			-0.0574486			0.523286
